# Supplementary material for: Recent Understanding in the Chemical Vapor Deposition of Multilayer Graphene: Controlling Uniformity, Thickness, and Stacking Configuration
Source: Nanomaterials (Basel). 2023 Jul 30;13(15):2217. doi: 10.3390/nano13152217 (PMC10421010; doi:10.3390/nano13152217)
Supplement: Supplementary file 1 [file nanomaterials-13-02217-s001.zip]

Archive with 1 entries (1 files):
- nanomaterials-2506816-supplementary.pdf
